# Supplementary material for: A navigational risk evaluation of ferry transport: Continuous risk management matrix based on fuzzy Best-Worst Method
Source: PLoS One. 2024 Sep 3;19(9):e0309667. doi: 10.1371/journal.pone.0309667 (PMC11371230; doi:10.1371/journal.pone.0309667)
Supplement: S1 File — (ZIP) [file pone.0309667.s001.zip]

Archive with 4 entries (4 files):
- Raw material for severity.pdf
- __MACOSX/._Raw material for severity.pdf
- Raw materials for probability.pdf
- __MACOSX/._Raw materials for probability.pdf
